# Supplementary material for: Draft-genome sequence data and phylogenomic comparison of two marine-sourced bacterial strains Pseudoalteromonas sp. MIP2626 and Psychrobacter sp. BI730
Source: Data Brief. 2020 Jun 25;31:105898. doi: 10.1016/j.dib.2020.105898 (PMC7329931; doi:10.1016/j.dib.2020.105898)
Supplement: Supplementary file 1 [file mmc1.xml]

<?xml version="1.0" encoding="utf-8" standalone="no"?>
<data>
  <datasets>
    <author>carolkothe@hotmail.com;caroline.kothe@inrae.fr</author>
    <type>1</type>
    <dataset>
      <name>Draft-genome sequence data of Pseudoalteromonas sp. MIP2626 and Psychrobacter sp. BI730</name>
      <caption />
      <description>Draft genome sequences in FASTA format
Mtsx tree files (phylogenetic 16S)
Newick tree and svg files (phylogenomic)
</description>
      <filetype>
        <name />
      </filetype>
      <filesize />
      <source>0</source>
      <sourcename>Original Data</sourcename>
      <access>
        <type>1</type>
        <name>Data available in data repository</name>
        <reponame>Mendeley Data</reponame>
        <PersistentId>http://dx.doi.org/10.17632/kbdfk2d7vy.1</PersistentId>
        <deeplinkurl>http://dx.doi.org/10.17632/kbdfk2d7vy.1</deeplinkurl>
      </access>
    </dataset>
  </datasets>
</data>
